# Supplementary material for: WMGHMDA: a novel weighted meta-graph-based model for predicting human microbe-disease association on heterogeneous information network
Source: BMC Bioinformatics. 2019 Nov 1;20:541. doi: 10.1186/s12859-019-3066-0 (PMC6824056; doi:10.1186/s12859-019-3066-0)
Supplement: Supplementary file 1 — Additional file 1 Table S1. Performance comparisons between our method and baseline methods (NTSHMDA, nGRHMDA, biRWHMDA, lRLSHMDA, kATZHMDA, bDSILP and pRWHMDA) in terms of precision, recall, and f1-score, respectively. [file 12859_2019_3066_MOESM1_ESM.xlsx]

## Sheet: Sheet1
k Methods	Precision
	1	5	10	15	20	25	30	35	40	45	50
Our method	0.28667	0.058667	0.029333	0.019556	0.014667	0.011733	0.0098519	0.0084444	0.0073889	0.0065679	0.0062222
NTSHMDA	0.0044444	0.0013333	0.00066667	0.00044444	0.00033333	0.00053333	0.00051852	0.00063492	0.00066667	0.00059259	0.00066667
BiRWHMDA	0.28667	0.058222	0.029111	0.019407	0.015333	0.012267	0.010296	0.0088254	0.0077222	0.006963	0.0062667
NGRHMDA	0.28667	0.057333	0.028667	0.020148	0.015111	0.012089	0.010074	0.0086349	0.0076111	0.0067654	0.0060889
KATZHMDA	0.28667	0.057333	0.028667	0.020148	0.015111	0.012089	0.010074	0.0086349	0.0076111	0.0067654	0.0061778
LRLSHMDA	0.0022222	0.00044444	0.00044444	0.0002963	0.00033333	0.00035556	0.0002963	0.00050794	0.0077778	0.006963	0.0062667
BDSILP	0.28667	0.058222	0.029111	0.02	0.015111	0.012267	0.010296	0.0088254	0.0077222	0.006963	0.0062667
PRWHMDA	0.28667	0.057333	0.028667	0.019259	0.014889	0.011911	0.010074	0.0086349	0.0078333	0.006963	0.0062667
k Methods	Recall
	1	5	10	15	20	25	30	35	40	45	50
Our method	0.28667	0.29333	0.29333	0.29333	0.29333	0.29333	0.29556	0.29556	0.29556	0.29556	0.31111
NTSHMDA	0.0044444	0.0066667	0.0066667	0.0066667	0.0066667	0.013333	0.015556	0.022222	0.026667	0.026667	0.033333
BiRWHMDA	0.28667	0.29111	0.29111	0.29111	0.30667	0.30667	0.30889	0.30889	0.30889	0.31333	0.31333
NGRHMDA	0.28667	0.28667	0.28667	0.30222	0.30222	0.30222	0.30222	0.30222	0.30444	0.30444	0.30444
KATZHMDA	0.28667	0.28667	0.28667	0.30222	0.30222	0.30222	0.30222	0.30222	0.30444	0.30444	0.30889
LRLSHMDA	0.0022222	0.0022222	0.0044444	0.0044444	0.0066667	0.0088889	0.0088889	0.017778	0.31111	0.31333	0.31333
BDSILP	0.28667	0.29111	0.29111	0.3	0.30222	0.30667	0.30889	0.30889	0.30889	0.31333	0.31333
PRWHMDA	0.28667	0.28667	0.28667	0.28889	0.29778	0.29778	0.30222	0.30222	0.31333	0.31333	0.31333
k Methods	F1-score
	1	5	10	15	20	25	30	35	40	45	50
Our method	0.28667	0.097778	0.053333	0.036667	0.027937	0.022563	0.019068	0.01642	0.014417	0.01285	0.0122
NTSHMDA	0.0044444	0.0022222	0.0012121	0.00083333	0.00063491	0.0010256	0.0010036	0.0012346	0.0013008	0.0011594	0.0013072
BiRWHMDA	0.28667	0.097037	0.052929	0.036388	0.029206	0.02359	0.019928	0.017161	0.015068	0.013623	0.012288
NGRHMDA	0.28667	0.095555	0.052122	0.037777	0.028783	0.023248	0.019498	0.01679	0.014851	0.013237	0.011939
KATZHMDA	0.28667	0.095555	0.052122	0.037777	0.028783	0.023248	0.019498	0.01679	0.014851	0.013237	0.012113
LRLSHMDA	0.0022222	0.00074073	0.00080807	0.00055556	0.00063491	0.00068377	0.00057348	0.00098766	0.015176	0.013623	0.012288
BDSILP	0.28667	0.097037	0.052929	0.0375	0.028783	0.02359	0.019928	0.01716	0.015068	0.013623	0.012288
PRWHMDA	0.28667	0.095556	0.052121	0.036111	0.02836	0.022906	0.019498	0.01679	0.015285	0.013623	0.012288
